# Supplementary material for: Non-canonical IL‑22 receptor signaling remodels the oral mucosal barrier during Candida albicans immunosurveillance
Source: Nat Commun. 2026 Apr 3;17:4823. doi: 10.1038/s41467-026-71459-z (PMC13223278; doi:10.1038/s41467-026-71459-z)
Supplement: Supplementary file 4 — Source Data [file 41467_2026_71459_MOESM4_ESM.xlsx]

## Sheet: Fig1
Fig 1g
Day	2	5	8	11
	47	66	78	103
	36	79	86	81
	33	67	87	92

## Sheet: Fig2
Fig 2e
	Sham	CB	PB
	28.69	26.52	184.62
	41.34	56.1	166.26
	59.14	34.68	196.86
	37.45	48.96	143.82
	43.69	38.76	161.16
	51.26	52.34	158.41
Fig2g
Day	N	2	5	8	11
	38.65	30.6	25.76	59.85	116.48
	42.29	28.8	35.69	46.725	150.605
	29.4	25.575	28.47	97.825	138.32
	37.4	36.2	39.5	98.28	148.33
	39.5	39.2	27.6	63.245	173.81

## Sheet: Fig3
Fig 3a
	Day2															Day5															Day11
	Sham					CB					PB					Sham					CB					PB					Sham					CB					PB
IL-22	0.822185	0.822185	2.62255	1	1.24084	487.614	479.49	461.663	466.442	477.853	765.58	322.446	502.491	664.572	659.816	1.03922	0.577289	1.33068	0.852889	1.36132	13.4171	30.354	17.6738	40.6899	20.4547	473.679	617.25	572.505	473.408	626.419	2.04531	0.862158	1.26156	0.189111	0.616907	0.179861	1.71742	2.34816	2.15846	1.53564	25.5404	161.663	63.5516	76.1685	42.375
IL-17A	0.824789	1.007	1.07246	1	0.670624	112.313	76.7492	86.2052	61.1724	78.7652	145.174	29.9823	54.9523	97.5771	98.0449	1.18093	0.88186	0.940535	1.42812	1.00801	2.62365	3.43046	2.64708	5.3977	3.28975	87.206	125.952	94.4308	96.6963	176.922	0.331808	0.401687	0.598534	0.614495	0.720593	0.584438	1.92624	1.13877	0.951122	2.19464	1.17507	8.32825	4.16561	2.90017	2.04131
IL-12 p70	1	0.910507	0.731125	1.76768	1.86503	2.65111	3.95709	2.93044	3.09955	2.45038	3.37668	1.35747	2.64278	0.708676	2.16075	0.592569	0.526788	1.74174	0.944509	1.52662	1.77038	1.52533	1.42519	1.06935	1.3699	2.79775	0.917431	1.74174	1.42816	1.83255	0.866551	1.17872	1.27713	0.546856	0.892654	0.824735	0.81571	0.730303	0.463112	0.705982	0.458992	0.726662	0.684166	0.760095	1.41157
IL-23	0.340369	0.689732	1	1.66799	1.29062	2.30903	2.57661	1.28971	1.79249	1.78839	2.06201	1.12241	2.02894	0.77304	1.38516	1.02498	0.911195	1.89514	1.3258	1.68135	0.441887	0.448703	0.911405	0.680843	0.111366	1.45978	0.4804	1.04403	1.87662	1.48511	0.732762	0.850344	0.921338	0.504153	0.513369	0.474308	0.68358	0.88128	0.859915	0.898826	0.793927	0.792659	0.825605	1.12111	0.71179
IL-27	1.84791	0.984835	0.974934	1.35724	1	1.42921	1.28911	1.34254	0.836204	1.52809	2.1061	1.3791	1.07654	1.29429	2.73228	0.453334	0.845198	1.36858	0.709482	1.29632	1.87304	1.02087	0.979425	1.38417	1.89483	1.87372	1.29785	0.885964	1.21944	1.17229	1.35766	0.88393	1.84878	0.741719	1.02769	0.762725	1.87925	0.648956	0.893879	0.740646	0.571992	0.281247	0.831792	0.378327	0.495855
IL-9	0.90748	1	0.850497	1.10342	1.2141	2.14229	1.47784	1.30226	0.819014	1.41062	2.03858	1.29103	1.54975	0.764218	1.80723	0.571558	0.889635	1.42473	1.25716	1.23505	1.18502	1.05726	1.03976	0.515035	1.10561	2.35078	2.02428	1.9763	1.83833	1.26267	0.912784	0.715769	0.818106	0.958086	1.07815	0.943504	1.0842	0.810842	0.261537	0.367542	0.725404	0.764121	0.785613	0.721599	0.978121
IL-13	0.733169	0.821311	1.42587	1	1.38814	1.15292	0.675732	3.03361	0.209325	0.523493	0.79677	0.482324	0.658961	0.380739	0.804261	0.504823	0.753496	1.59709	0.805845	1.10543	0.770149	1.12037	1.30683	0.393859	0.908086	2.16705	0.923853	0.441983	0.672541	1.50834	0.561811	0.485396	0.761884	0.959048	1.38542	1.0003	1.45386	0.434049	0.164623	0.663501	1.01137	1.30266	0.758625	0.56871	1.2348
IL-18	0.96064	0.779173	1.63959	1	1.04786	1.64377	1.42205	2.27835	0.578039	1.42468	1.25481	0.856942	1.00588	0.676456	0.940697	0.896915	0.881321	1.12373	0.901567	0.869981	0.509747	0.667672	0.623837	0.699767	0.601045	0.991372	0.674128	1.76324	1.39271	0.631421	0.377044	0.744102	0.977511	1.86863	0.677277	0.469954	0.772223	0.574304	0.791928	0.585738	0.282001	0.916565	0.327332	0.683485	0.655869
IL-4	1	0.868577	0.937207	1.1273	1.55925	1.13406	1.30495	10.7092	1.08631	1.30736	1.29075	0.591585	0.943633	1.76588	2.23139	0.638202	0.79686	1.3854	0.901013	0.869446	0.732976	0.856898	0.695418	0.699337	0.615341	0.896364	0.79686	0.84988	1.32146	1.14739	0.336527	0.743645	0.81413	0.705958	0.606292	0.560161	1.12506	0.548729	0.336235	0.167296	1.29075	0.591585	0.943633	1.76588	2.23139
IL-10	0.947716	1.44648	1	1.23488	0.726766	1.7017	2.16072	1.513	2.05862	1.25574	1.70739	3.08531	1.40828	2.43549	1.47271	0.815396	1.55325	0.656215	1.03682	0.768243	1.54558	1.58483	0.388711	0.822051	0.71328	1.43957	1.22546	1.85284	0.97114	1.52498	1.37764	1.84183	1.42167	0.758606	1.13304	1.64524	0.636568	0.999295	0.715933	1.69456	1.04065	0.851556	1.22636	1.16746	2.06552
IL-2	1.17298	0.47322	0.24791	1	2.30306	2.52163	0.880777	4.3971	2.82171	0.882403	0.745688	1.15655	1.49263	0.145476	0.526985	0.793246	0.705188	1.03748	1.77711	0.769425	0.3491	0.26531	0.331212	0.729616	0.222587	0.426918	0.329583	1.39352	0.940023	0.335238	0.358478	4.78862	2.2466	4.2965	0.405572	0.865619	0.679416	0.067059	0.311035	0.655278	0.745688	1.15655	1.49263	0.145476	0.526985
IL-5	0.585864	0.585864	1.15523	1.08838	1	1.09491	1.13606	2.53649	0.618545	1.012	0.99828	0.46112	1.0462	0.64878	0.693143	0.138559	0.376133	0.942227	0.864681	0.834386	0.394657	0.825155	0.877502	0.775327	0.582949	0.518005	0.864681	0.517518	1.22096	1.29579	0.405258	0.713658	0.773239	0.557965	1.14104	0.530674	0.701524	0.57354	0.209841	0.554351	0.193738	0.768521	0.588394	0.731186	0.922559
TNFα	0.706014	1.22494	1	1.92321	0.343909	2.3398	2.56406	8.42875	10.0644	3.87553	1.51784	0.977084	1.84868	1.14934	1.71026	0.12444	1.1238	1.89499	1.62302	2.13731	1.17364	0.785648	1.39834	0.797873	0.770541	1.43526	1.27593	2.29172	2.009	1.89801	0.671052	0.547534	2.37264	1.84445	1.04608	1.25975	0.633816	0.687128	0.670471	0.700809	0.732894	0.851556	1.01824	0.804255	2.34176
IFNγ	0.956927	0.956927	1.96432	1.45042	1	3.08321	1.55863	20.8167	25.3386	1.70812	1.64058	1.51491	2.08105	0.006157	1.28461	1.43004	1.62384	1.96951	2.26152	2.18229	1.83976	2.01527	1.88297	1.11571	1.37881	3.38776	1.00551	1.73189	2.08801	2.04873	2.03798	1.38122	2.02237	0.097024	2.74663	1.67563	1.22788	0.285195	0.180284	1.53042	0.551832	0.65578	0.79545	0.385897	1.16642
IL-1β	1.40065	0.862079	0.808401	1.16315	1	3.0704	3.12986	2.14944	2.53191	2.04737	1.29303	0.916164	0.771619	1.15237	1.07588	1.43041	1.06534	0.653736	1.2224	0.946366	1.59899	1.97189	1.52643	1.7002	1.20324	0.592786	1.07762	0.911663	1.31427	1.15132	1.34712	1.13142	1.03491	0.928668	1.05274	1.40101	1.09432	0.895028	1.03694	1.00155	0.827501	1.09582	0.929394	0.939543	1.07902
Fig 3b
	Day	Sham					CB					PB
IL17A	2	9.37	11.44	12.1837	11.3605	7.61861	1275.93	871.908	979.332	694.947	894.811	1649.24	340.613	624.284	1108.52	1113.84
	5	13.4159	10.0183	10.6849	16.2241	11.4515	29.8059	38.9717	30.0721	61.3205	37.3731	990.702	1430.87	1072.78	1098.52	2009.92
	11	3.7695	4.56336	6.79963	6.98095	8.18627	6.63949	21.8831	12.937	10.8052	24.9321	13.3493	94.6129	47.3234	32.9474	23.1902
IL22	2	39.46	39.46	125.867	47.994	59.5529	23402.6	23012.6	22157.1	22386.4	22934.1	36743.3	15475.5	24116.6	31895.5	31667.2
	5	49.8762	27.7064	63.865	40.9336	65.3353	643.941	1456.81	848.239	1952.87	981.701	22733.8	29624.3	27476.8	22720.7	30064.4
	11	98.1629	41.3784	60.5473	9.07619	29.6078	8.63225	82.4262	112.697	103.593	73.7014	1225.79	7758.88	3050.1	3655.63	2033.75
Fig 3d								Fig 3f
	Isotype	IL-17A Ab		Isotype	IL-22 Ab				CB	PB	CB	PB	CB	PB	CB	PB	CB	PB
	3097.46	3978.02		2307.74	15087				TCR-	TCR-	TCRGD+	TCRGD+	TCRB+	TCRB+	CD4+	CD4+	CD8+	CD8+
	2861.86	3290.17		2428.03	14288.5				97.7925	495.472	61.8906	945.901	41.2604	2770.14	36.1029	2376.78	5.15755	141.554
	3670.23	4444.03		2566.65	41329.5				116.036	865.724	139.42	1213.25	185.746	6981.32	92.873	6220.35	69.6548	297.404
	3006.67	5674.62		2929.89	17133.2				69.6697	305.855	106.912	305.855	65.1748	2140.99	51.2274	1864.8	4.65348	122.25
	3907.88	1601.43		3697.89	161779				436.53	32.77	905.122	196.62	374.873	524.32	281.155	480.801	31.2269	21.8641
	3296.87	4128.49
Fig 3e								Fig 3i
	PB	CB							Th22			Th17			Th22			Th17
	0.8265	0							CB	PB		CB	PB		CB	PB		CB	PB
	5.133	0							233.691	361.095		6955.1	5357.5		3.36	6.74		26.7	23.9
	5.373	0							180.172	738.887		18017.2	25391.3		1	2.91		48.1	67.8
	0	0							243.69	886.325		10282.3	18738.4		2.37	4.73		30	66
	1.124	0							86.9861	1277.48		12983	15579		0.67	8.2		34.4	59.4
	0.4761	0							58.935	634.548		4604.3	17577.5		1.28	3.61		16.6	50.6
	0	0							385.631	175.558		14775.1	6203.45		2.61	2.83		41.7	24.2
	0	0
	1.089	0
	0	0
	0	0
	3.586	0
	0	0
	4.346	0
	0	0
	6.03	0
	0	0
	3.662	0
	3.324	0
	0	0
	0	0
	0	0
	1.563	0
	0	0
	0.9442	0
	0	1.133
	1.687	0
	0	0
	2.722	0
	0	0
	1.493	0
	2.092	0
	0	0
	0	0
	0	0
	1.646	0
	0	0
	2.24	0
	2.546	0
	0	0
	0	0
	0	0
	1.047	0
	0	0
	0	0
	0	0
	2.048	0
	1.578	1.436
	0	0
	1.096	0
	0	0
	4.357	0
	0	0
	0	0
	0	0
	0	0
	2.949	0
	0	0
	3.314	0
	1.638	0
	0	0
	3.252	0
	0	0
	0	0
	3.03	0
	0.7631	0
	3.593	0
	0.7445	0
	2.86	0
	0	0
	1.26	0
	1.3	0
	0	0
	0	0
	2.824	0
	0	0
	5.757	0
	3.816	0
	2.113	0
	1.641	0
	1.774	0
	0	0
	3.158	0
	0	0
	2.757	0
	0	0
	0	0
	3.945	0
	0.9983	0
	0	0
	0	0.6878
	0	0
	2.051	0
	0	0
	1.919	0
	0	0
	2.533	0
	0	0
	0	0
	0	0
	0	0
	2.485	0
	3.036	0
	1.766	3.534
	0	0
	0	0
	3.721	0
	0	0
	0.744	0
	0	0
	2.206	0
	1.04	0
	0	0
	0	0
	3.228	0
	0	0
	2.807	0
	0	0
	0	0
	0	0
	1.316	0
	0	0
	0	0
	3.578	0
	0	0
	2.47	0
	0	0
	0	2.9
	2.243	0
	2.329	0
	0	0
	0	0
	0	0
	2.735	0
	0	0
	0	0
	0	0
	0	0
	0	0
	5.799	0
	5.772	0
	5.401	0
	0	0
	0.9821	0
	0	0
	0.6898	0
	1.974	0
	1.061	0
	1.528	0
	1.595	0
	0	0
	0	0
	2.593	0
	0	0
	0	0
	0	0
	0.9757	0
	1.402	0
	0	0
	0	0
	1.856	0
	4.462	0
	1.756	0
	0	0
	0.7896	0
	0	0
	1.42	0
	0	0
	1.171	0
	1.369	0
	1.01	0
	0	0
	2.898	0
	1.526	0
	0.6216	0
	5.062	0
	1.681	0
	0	0
		0
		0
		0
		0
		0
		0
		0
		0
		0
		0
		0
		0
		0
		0
		0
		0
		0
		0
		0
		0
		0
		0
		0
		0
		0
		0
		0
		0
		0
		0
		0
		0
		0
		0
		0
		0
		0
		0
		0
		0
		0
		0
		0
		0
		0
		0
		0
		0
		0
		0
		0
		0
		0
		0
		0
		0
		0
		0
		0
		0
		0
		0
		0
		0
		0
		0
		0
		0
		0
		0
		0
		0
		0
		0
		0
		0
		0
		3.404
		0
		1.129
		0
		0
		0
		0
		0
		0
		0
		0
		0
		0
		0
		0
		0
		0
		0.9031
		0
		0
		0
		0
		0
		0
		0
		0
		0
		0
		0
		0
		0
		0
		0
		0
		0
		0
		0
		0
		0
		0
		0
		0
		0
		0
		0
		0
		0
		0
		0
		0
		0
		0
		0
		0
		0
		0
		0
		0
		0
		0
		0
		0
		0
		0
		0
		0
		0
		0
		0
		0
		0
		0
		0
		0
		0
		0
		0
		0
		0
		0
		0
		0
		0
		0
		0
		0
		0
		0
		0
		0.7133
		0
		0
		0
		0
		0
		0
		0
		0
		0
		0
		0
		0
		0
		0
		0
		0
		0
		0
		0
		0
		0
		0
		0
		0
		0
		0
		0
		0
		0
		0
		0
		0.8459
		0
		0
		1.82
		0
		0
		0
		0
		0
		0
		0
		0
		0
		0
		0
		0
		0
		0
		0
		0
		0
		0
		0
		0
		0
		0
		0
		0
		0
		0
		0
		0
		0
		1.116
		0
		0
		0
		0
		0
		0
		0
		0
		0
		0
		0
		0
		0
		0
		0
		0
		0
		0
		0
		0
		0
		0
		0
		0
		0
		1.95
		0
		0
		0.4991
		1.926
		0
		0
		0
		0
		0.998
		0
		0
		3.779
		0
		0
		0
		0
		0
		0
		0
		0
		0
		0
		0
		0
		0
		0
		0
		0
		0
		0
		0
		0
		0
		0
		0
		0
		0
		0
		0
		0
		0
		0
		0
		0
		1.014
		1.704
		0
		0
		0
		0
		0
		0
		0
		0
		0
		0
		0
		0
		0
		0
		0
		0

## Sheet: Fig4
Fig4a
	Ctrl	50 ng/ml	10 ng/ml	25 ng/ml	100 ng/ml	200 ng/ml
	1456	2611	1576	1882	1842	1397
	1447	1872	2542	2874	2699	1188
	1999	3008	2174	2294	3081	1124
	1534	3185	2960	1869	3247	1458
	2104	3561	2011	2649	2355	1315
	2104	3136	1750	2690	2156	1369
	1837	3525	2664	1914	1862	1347
	1876	2668	1430	1669	893.4	1220
Fig4c						Fig4d				Fig4e
	Sham		PB
	WT	Il22–/–	WT	Il22–/–			WT	Il22–/–			WT	Il22–/–
	31.31	30.21	164.28	33.51			44	10			3935.82	1.46434e+06
	35.71	35.71	153.29	61.53			38	13			4174.19	1.61439e+06
	40.65	42.3	168.13	44.5			30	15			9582.56	2.03768e+06
	44.5	40.1	165.93	66.48			32	16			7306.32	1.20473e+06
			190.65	20.87			46	23			19902.8	1.36755e+06
			165.38	43.58			27	19			4675.98	1.14463e+06
											4906.9	531253
											13099.5	1.10897e+06
											6025.71
Fig4f						Fig4g
	WT	Il22ra1–/–	Il10rb–/–	Il22–/–			Sham			PB
	2310.1	17057.6	254875	1.21634e+06			WT	Il22ra1–/–	Il10rb–/–	WT	Il22ra1–/–	Il10rb–/–
	1268.77	32571.9	479632	1.27734e+06			47.76	29.43	39.41	169.85	138.61	153.48
	1603.99	30367.9	400652	1.81764e+06			36.89	29.21	30.22	148.04	135.89	147.69
	2832.08	21116.8	268474	1.42195e+06			22.51	32.26	48.69	178.95	192.57	184.2
	2572.58	26068.4	183724	1.89967e+06			32.97	32.9	53.14	159.28	202.35	171.38
	3482.43	9018.76	138812	1.26665e+06			35.78	54.22	52.33	151.12	166.3	163.4
	3345.8	36971.2	100692	1.5883e+06			24.3	30.3	38.44	198.18	168.04	133.96
Fig4h						Fig4j
	IL-22RA:IL-10RB	IL-22RA:gp130	IL-10RB:gp130				Ctrl	IL-22	αIL-22RA1	αIL-10RB	αIL-22RA1+αIL-10RB
	13.3933	10.7583	7.77358				1417	2234	2052	2211	1522
	15.1346	9.62121	8.89474				1962	2720	2560	2434	1720
	14.6263	10.9114	7.18274				1960	2537	2409	2319	1793
	16.3503	11.1511	7.725				2067	2558	2579	2454	1962
	16.3481	9.97345	7.02674				2117	2095	2281	2699	1830
							2034	2565	2334	2908	2583
							2044	2439	2150	2061	1555
							1929	2140	2145	2319	1256
Fig4k						Fig4m
	Ctrl	IL-22	igp130				Veh	igp130
	3646	4437	3309				2753.23	24661.5
	3835	4549	3880				2231.21	5847.12
	4167	4158	3456				3219.63	8568.8
	4451	4258	4618				1306.67	39534
	4087	4904	4919				1915.03	8462.92
	4207	4736	3379
	3655	5425	3981
	4318	4828	3944
Fig4o						Fig4p					Fig4q
	Veh	igp130					Veh	igp130
	167.74	39.56					69	21					WT	WT	WT	Il22–/–	Il22–/–	Il22–/–	igp130	igp130	igp130
	156.77	34.61					72	23				Defb1	1.27806	1.35394	0.999448	-1.04746	-1.33294	-1.23971	0.224251	-0.26899	0.033399
	148.92	40.65					71	24				Defb3	1.29614	1.73347	1.04959	-0.16781	-0.71908	-0.64706	-0.64156	-0.83806	-1.06563
	167.77	91.2					74	32				Defb4	-1.1272	-0.45855	-0.00236	2.12521	1.12007	0.438496	-0.48399	-0.69915	-0.91253
	134.94	50.54					67	25				Defb14	0.311985	0.944612	2.0244	0.68662	-0.78823	-0.35438	-0.81449	-0.93689	-1.07364
	153.22	63.73					81	26				Sprr2a1	0.859468	1.92644	0.12434	-1.1017	-0.81429	-0.86558	0.508902	-1.16921	0.531625
												Sprr2b	1.41111	1.02457	1.06928	-1.23698	-1.27269	-1.11884	-0.04566	-0.36126	0.530481
												Sprr2d	1.28549	1.04333	1.1864	-1.23991	-1.32724	-1.20945	0.082625	-0.09356	0.272309
												Sprr2e	1.46497	0.949949	1.3835	-1.02783	-1.27539	-1.10469	-0.12225	-0.33788	0.069619
												Sprr2f	1.503	1.09545	1.18407	-0.96736	-1.25582	-1.06272	0.08003	-0.69086	0.114208
												Sprr2g	0.973545	0.913541	1.47111	-0.8967	-1.4294	-1.25561	0.248834	-0.54532	0.519997
												Sprr2h	1.54683	0.87422	1.27383	-0.88799	-1.30948	-1.11909	-0.10844	-0.59134	0.321463
												Sprr2i	1.41319	1.00676	1.06867	-1.21055	-1.33473	-1.24547	0.002002	0.10494	0.195184
												Sprr2k	1.3986	0.630551	1.7619	-0.69335	-1.22291	-0.96565	-0.13097	-0.78492	0.006754
												S100a8	1.36414	1.46706	1.21227	-1.01193	-1.04283	-1.00568	-0.31629	-0.52316	-0.14358
												S100a9	1.42838	1.38342	1.23771	-1.00982	-1.05303	-0.9938	-0.31627	-0.52374	-0.15284

## Sheet: Fig5
Fig5a						Fig5c					Fig5d
	Sham	D11	D31				D11	D31				Sham	D11	D31
	20	1472.34	1090.43				151.07	58.67				0	0	5.75
	20	2223.42	1254.54				168.32	37.96				1	0	4.75
	20	1384.5	3506.29				151.42	71.3				1.5	1.07	9.25
	20	716.18	411.72				177.52	43.9				4	3	6
	20	1018.98	882.56				154.39	43.6				5.5	1.45	8
	20	650.61	590				149.2	45.72				2.5	1.1	16
Fig5e						Fig5f							Fig5h
		thickness	Ca17				D11		D31
	Day 11	116.48	0				WT	Rag1-/-	WT	Rag1-/-				WT	Rag1-/-
		150.605	0				3366.54	92526.6	2775.8	68668.7				27.47	152.19
		138.32	1.07				2232.75	51017.5	2332.23	90115.4				35.71	158.24
		148.33	3				4031.94	79878.6	1198.18	134312				41.2	163.18
		173.81	1.45				4885.45	196987	1969.87	86131.8				40.65	140.65
		160	1.1						1962.92	175510				38.46	151.09
	Day 31	25.76	5.75
		35.69	4.75
		28.47	9.25
		39.5	6
		27.6	8
		30	16
Fig5j					Fig5k
	Naive	Primed				Naive	Primed
	41287.2	5480.07				187.71	150.29
	23024	683.83				182.45	114.61
	13743.7	609.8				168.42	107.01
	12771.1	1401.68				215.2	105.26
						185.96	83.62
						187.64	111.11
						181.17	145.02
						161.76	114.03

## Sheet: Fig6
Fig6b							Fig6d					Fig6e
	day14		day21					Sham	PB				WT	Il22–/–
	PB	Sham	PB	Sham				39.5604	88.4615				6155.49	206908
	9851.26	20	11553.6	20				19.7802	115.934				4729.25	247237
	4922.02	20	11709.3	20				25.2747	66.4835				4861.9	171477
	7418.78	20	7727.02	20				35.1648	98.3517				2863.72	510174
	5608.84	20	5901.1	20				31.8681	112.088				4105.82	169421
	6530.66	20											6855.71	102325
	7273.94	20
Fig6g					Fig6h					Fig6j
	WT	Il22–/–				WT	Il22–/–				Neonate		Adult
	66.1	22.7				44	10				WT	Il22–/–	WT	Il22–/–
	74.4	21.1				38	13				4.099	22.259	2.3	5.65
	92.7	24.8				30	15				6.846	3.574	5.39	0
	100.55	37.1				32	16				0	13.648	4.36	2.34
	106.1	25.1				46	23				0	14.714	0	4.29
	70	28.6				27	19				6.853	7.154	0	0
											3.992	9.049	0	1.36
											1.496	15.819	5.34	3.65
											0.381	16.602	2.69	2.87
											5.848	21.023
											9.426	13.143
											0	19.421
											0	14.946

## Sheet: FigS1
FigS1a
	Sham	CB	PB	Sham	CB	PB	Sham	CB	PB	Sham	CB	PB	Sham	CB	PB	Sham	CB	PB
	20	22332.4	418208	20	20	3656.02	20	20	3656.02	20	20	3056.02	20	20	6683.23	20	20	3558.19
	20	30952.7	329980	20	20	6794.53	20	20	8794.53	20	20	6794.53	20	20	4060.83	20	20	2147.37
	20	23771.5	684666	20	20	3139.78	20	20	2139.78	20	20	1919.78	20	20	2352.68	20	20	5837.56
	20	31529.8	645480	20	20	1449.16	20	20	2449.16	20	20	5449.16	20	20	1637.56	20	20	1322.24
	20	23653.6	924595	20	20	3530.9	20	20	3830.9	20	20	4830.9	20	20	5238.55	20	20	6944.75
FigS1b
	Days	PB						CB
	3	817160	1460801	1802978	1079287	1261248	1554821	65485	78536	84752	532698	87236
	7	427613	378314	448660	217912	149847	160235	16958	25473	9657	11745	20367
	10	249826	83441.7	106293	102118	88536.7	98630.9	6398	8745	14596	10321	12589
	14	161142	55123.8	51630.8	68062.2	136947	55959	4023	1008	9875	6857	4852
	17	21820.1	56583.1	37637.7		55927.2		2001	125	529	598	1009
	21	17664.4	41523.4	51701.6		46810.1		20	83	20	20	67
	25	7414.48	29418.3					20	20	20	20	20
	28	11172.9	12205.7
	31	4442.23	13889.3
FigS1c
	IC	IS
	20	1356
	20	1459
	20	867
	20	651

## Sheet: FigS4
FigS4b
	CB	PB
	82.83	68.65
	47.76	42.53
	50	64.92
	50.74	63.43
	64.17	60.44

## Sheet: FigS6
FigS6a
	SJCA1	SJCA3	SJCA5	SJCA7	SJCA9	JS1	JS3	JS7	JS26	TW1	529L	SC5314
	3915.65	4313.15	16309.1	1014.45	3858.6	10177.6	9526.23	5258.36	1906.4	505.66	1021.29	20
	16859.8	2202.89	8046.63	1961.35	9896.83	14783.6	6653.58	2862.1	2106.04	1132.22	3040	20
	5583.58	2058.75	6966.73	1045.85	9010.75	6975.05	3312.37	11613.1	5176.83	262.93	1239	20
FigS6b
	SJCA1	SJCA3	SJCA5	SJCA7	SJCA9	JS1	JS3	JS7	JS26	TW1	529L	SC5314
	126.8	156.3	110.36	168.9	162.3	140.6	169.3	174.3	135.6	160.4	150.3	53.7
	136	169.2	124.5	183.4	148.6	167.2	184.8	185.2	142.8	142.8	159.1	46.9
	144.9	147.1	130.06	155	139.7	156.5	187.3	168.7	110.8	147.9	129.3	47.5

## Sheet: FigS7
FigS7a
	IL1beta	d2			d5			d11
		Sham	CB	PB	Sham	CB	PB	Sham	CB	PB
		91274.4	200084	84260.8	93213.5	104199	38629.2	87786	91297.2	53924.5
		56177.8	203959	59702.3	69423.7	128499	70223.8	73729.9	71311.8	71409.8
		52679.9	140069	50282.9	42601	99470.7	59409	67440.7	58324.9	60564.4
		75797.1	164993	75095.1	79658.4	110795	85645.1	60517.1	67572.7	61225.8
		65165.5	133418	70110.5	61670.4	78409.7	75026.6	68602.5	65266.5	70314.9
	TNFalpha	d2			d5			d11
		Sham	CB	PB	Sham	CB	PB	Sham	CB	PB
		2810.53	9314.39	6042.29	495.377	4672.08	5713.54	2671.35	5014.87	2917.54
		4876.29	10207.1	3889.62	4473.66	3127.54	5079.28	2179.65	2523.12	3389.91
		3980.84	33553.5	7359.31	7543.65	5566.56	9122.99	9445.11	2735.35	4053.44
		7656.02	40064.7	4575.34	6460.99	3176.21	7997.52	7342.49	2669.04	3201.61
		1369.05	15427.9	6808.29	8508.31	3067.4	7555.67	4164.27	2789.81	9322.17
	IFNgamma	d2			d5			d11
		Sham	CB	PB	Sham	CB	PB	Sham	CB	PB
		613.28	1975.98	1051.43	916.491	1179.07	2171.17	1306.11	1073.89	353.661
		613.28	998.903	970.883	1040.7	1291.56	644.413	885.205	786.928	420.279
		1258.9	13341.1	1333.72	1262.23	1206.77	1109.94	1296.1	182.777	509.792
		929.553	16239.1	3.94614	1449.38	715.04	1338.17	62.181	115.541	247.316
		640.885	1094.71	823.286	1398.6	883.662	1313	1760.27	980.824	747.542
FigS7b
	IL1beta	Luminex	ELISA		TNFalpha	Luminex	ELISA
		91274.4	93213.5			2810.53	3425
		56177.8	69423.7			4876.29	3659
		52679.9	42601			3980.84	2948
		75797.1	79658.4			7656.02	4561
		65165.5	61670.4			1369.05	3147
		200084	104199			9314.39	11023
		203959	128499			10207.1	10698
		140069	112504			33553.5	18695
		164993	123828			40064.7	26594
		133418	124026			15427.9	27896
		84260.8	38629.2			6042.29	5489
		59702.3	70223.9			3889.62	4695
		50282.9	59409			7359.31	4789
		75095.1	85645.1			4575.34	4003
		70110.5	75026.6			6808.29	4896

[truncated: 11 more sheets: FigS10, FigS11, FigS12, FigS13, FigS15, FigS17, FigS18, FigS19, FigS20, FigS21, FigS22]
